# Supplementary material for: Microbial interactions from a new perspective: reinforcement learning reveals new insights into microbiome evolution
Source: Bioinformatics. 2024 Jan 11;40(1):btae003. doi: 10.1093/bioinformatics/btae003 (PMC10799744; doi:10.1093/bioinformatics/btae003)
Supplement: btae003_Supplementary_Data [file btae003_supplementary_data.zip]

Archive with 6 entries (6 files):
- SF1.png
- SF2.png
- SF3.png
- SF4.png
- SF5.png
- Supplementary_File.pdf
